# Supplementary material for: Albumin/Thiacalix[4]arene Nanoparticles as Potential Therapeutic Systems: Role of the Macrocycle for Stabilization of Monomeric Protein and Self-Assembly with Ciprofloxacin
Source: Int J Mol Sci. 2022 Sep 2;23(17):10040. doi: 10.3390/ijms231710040 (PMC9455997; doi:10.3390/ijms231710040)
Supplement: Supplementary file 1 [file ijms-23-10040-s001.zip]

Archive with 1 entries (1 files):
- ijms-1865990-supplementary.pdf
